# Supplementary material for: The ZKIR Assay, a Real-Time PCR Method for the Detection of Klebsiella pneumoniae and Closely Related Species in Environmental Samples
Source: Appl Environ Microbiol. 2020 Mar 18;86(7):e02711-19. doi: 10.1128/AEM.02711-19 (PMC7082575; doi:10.1128/AEM.02711-19)
Supplement: Supplemental file 2 [file AEM.02711-19-sd002.xlsx]

## Sheet: Sheet1
Table S1 Characteristics of the 31 Klebsiella isolates from Auxonne environmental samples.												Virulence Profile						Antibiotic Resistance Profile		Heavy metal tolerance genes
Strain Name	Strain bank ID	Sampling date (month, year)	Sampling location (city, country)	Source	Species (PhG)	ZKIR PCR	MALDI-TOF ID	ST	wzi allele	KL predicted	OL predicted	Yersiniabactin	Colibactin	Aerobactin	Salmochelin	rmpA	rmpA2	Intrinsic beta-lactamase	Acquired Resistance genes	arsRDABC	merRTPCADE	pbrABCR	pcoABCDERS	silPGABFCRSE	terABCDEWXYZ	nif cluster	Plasmid Finder (replicons)	pMLST	Accession Number
MVK-03E030	SB6166	2018-07-01	Auxonne, France	culture field of salad	Klebsiella pneumoniae (Kp1)	+	Klebsiella pneumoniae	4041	30	KL30	O3/O3a	ybt 15; ICEKp11	-	-	-	-	-	SHV-194	-	-	-	-	+	+	-	-	IncFII,IncFIB(K)	IncF[F-:A16*:B71]	ERS3786514
MVK-03E040	SB6175	2018-07-01	Auxonne, France	salad root	K. pneumoniae (Kp1)	+	K. pneumoniae	4042	113	KL111g	O3b	-	-	-	-	-	-	SHV-1	-	-	-	-	-	-	-	-	-	-	ERS3786515
MVK-03E044	SB6179a	2018-07-01	Auxonne, France	salad root	K. variicola (Kp3)	+	K. variicola	4043	198	KL67g	OL103	-	-	-	-	-	-	LEN-57	-	-	-	-	-	-	-	+	-	-	ERS3786516
MVK-03E046	SB6181	2018-07-01	Auxonne, France	greenhouse beans	K. pneumoniae (Kp1)	+	K. pneumoniae	200	87	KL121	O3/O3a	-	-	-	-	-	-	SHV-158-like	AphA2, CatA1,TetC	-	-	-	-	-	-	+	ColRNAI	-	ERS3786517
MVK-03F020	SB6186a	2018-07-01	Auxonne, France	irrigation water	K. variicola (Kp3)	+	K. variicola	4043	198	KL67g	OL103	-	-	-	-	-	-	LEN-57	-	-	-	-	-	-	-	+	-	-	ERS3786518
MVK-03E057	SB6426b	2018-08-01	Auxonne, France	weed roots (uncultivated plot)	K. variicola (Kp3)	+	K. variicola	4440	340	KL107	O3/O3a	-	-	-	-	-	-	LEN-9	-	-	-	-	+	+	-	+	IncFIA(HI1),IncFIB(K),IncFII(K)	IncF[F-:A-:B17]	ERS3786519
MVK-03E066	SB6428c	2018-08-01	Auxonne, France	lettuce leaves	K. pneumoniae (Kp1)	+	K. pneumoniae	35	37	KL22.KL37	O1v1	-	-	-	-	-	-	SHV-33	-	-	-	-	-	-	-	-	-	-	ERS3786520
MVK-03E073	SB6430	2018-08-01	Auxonne, France	bulk soil (lettuce)	K. pneumoniae (Kp1)	+	K. pneumoniae	200	636	NP	O3b	-	-	-	-	-	-	SHV-1	-	-	-	-	-	-	-	-	-	-	ERS3786521
MVK-03E075	SB6431	2018-08-01	Auxonne, France	weed roots (lettuce)	K. variicola (Kp3)	+	K. variicola	710	590	NP	O5	-	-	-	-	-	-	LEN-2	-	-	-	-	-	-	-	+	-	-	ERS3786522
MVK-03E080	SB6433c	2018-08-01	Auxonne, France	bulk soil (lettuce)	K. pneumoniae (Kp1)	+	K. pneumoniae	35	37	KL22.KL37	O1v1	-	-	-	-	-	-	SHV-33	-	-	-	-	-	-	-	-	-	-	ERS3786523
MVK-03E084	SB6435	2018-08-01	Auxonne, France	parsley roots	K. quasipneumoniae subsp. similipneumoniae (Kp4)	+	K. pneumoniae	740	108	KL118	OL101	-	-	-	-	-	-	OKP-B-1	-	-	-	-	+	+	-	-	IncFII,IncFIB(K), IncR,ColRNAI	IncF[F-:A16*:B71]	ERS3786524
MVK-03E086	SB6437b	2018-08-01	Auxonne, France	bulk soil (parsley)	K. variicola (Kp3)	+	K. variicola	4440	340	KL107	O3/O3a	-	-	-	-	-	-	LEN-9	-	-	-	-	+	+	-	+	IncFIA(HI1),IncFIB(K),IncFII(K)	IncF[F-:A-:B17]	ERS3786525
MVK-03E089	SB6438	2018-08-01	Auxonne, France	parsley roots	K. variicola (Kp3)	+	K. variicola	662	413	KL61	O5	-	-	-	-	-	-	LEN-7	-	-	-	-	-	-	-	+	-	-	ERS3786526
MVK-03E090	SB6439d	2018-08-01	Auxonne, France	parsley roots	K. pneumoniae (Kp1)	+	K. pneumoniae	4434	180	KL116g	O2v1	-	-	-	-	-	-	SHV-27	-	-	-	-	-	-	-	-	-	-	ERS3786527
MVK-03E093	SB6440d	2018-08-01	Auxonne, France	bulk soil (parsley)	K. pneumoniae (Kp1)	+	K. pneumoniae	4434	180	KL116g	O2v1	-	-	-	-	-	-	SHV-27	-	-	-	-	-	-	-	-	-	-	ERS3786528
MVK-03E096	SB6442	2018-08-01	Auxonne, France	parsley roots	K. variicola (Kp3)	+	K. variicola	454	637	NP	OL103	-	-	-	-	-	-	LEN-2	-	-	-	-	-	-	-	+	IncFIB(K),IncFII(K), ColRNAI	IncF[F-:A-:B17]	ERS3786529
MVK-03E102	SB6444	2018-08-01	Auxonne, France	bulk soil (parsley)	K. variicola (Kp3)	+	K. variicola	4437	194	KL108	O2v1	-	-	-	-	-	-	LEN-57	-	-	-	-	-	-	-	+	-	-	ERS3786530
MVK-03E109	SB6446	2018-08-01	Auxonne, France	weed roots (parsley)	K. variicola (Kp3)	+	K. variicola	4443	57	KL57	O3/O3a	-	-	-	-	-	-	LEN-57	-	-	-	-	-	-	-	+	-	-	ERS3786531
MVK-03E112	SB6448	2018-08-01	Auxonne, France	basil roots	K. variicola (Kp3)	+	K. pneumoniae	4441	592	NP	O3/O3a	-	-	-	-	-	-	LEN-13	-	-	-	-	-	-	-	+	IncFII(K)	IncF[F-:A16*:B17]	ERS3786532
MVK-03E122	SB6456	2018-09-01	Auxonne, France	lettuce leaves	K. pneumoniae (Kp1)	+	nd	4429	490	NP	O2v1	-	-	-	-	-	-	SHV-1	-	-	-	-	-	-	-	-	-	-	ERS3786533
MVK-03E128	SB6460	2018-09-01	Auxonne, France	lettuce leaves	K. pneumoniae (Kp1)	+	nd	4420	510	NP	O3b	-	-	-	-	-	-	SHV-1	-	-	-	-	-	-	-	-	-	-	ERS3786534
MVK-03E131	SB6461	2018-09-01	Auxonne, France	lettuce roots	K. pneumoniae (Kp1)	+	nd	4248	280	KL35	O5	-	-	-	-	-	-	SHV-244	-	-	-	-	-	-	-	-	-	-	ERS3786535
MVK-03E137	SB6464	2018-09-01	Auxonne, France	lettuce roots	K. pneumoniae (Kp1)	+	K. pneumoniae	4421	484	NP	O3/O3a	-	-	-	-	-	-	SHV-1	-	-	-	-	-	-	-	-	IncFII,IncFIB(K)	IncF[F-:A6*:B71]	ERS3786536
MVK-03E142	SB6467	2018-09-01	Auxonne, France	spinach leaves	K. pneumoniae (Kp1)	+	K. pneumoniae	37f	12	KL12	NP	-	-	-	-	-	-	SHV-234	-	-	-	-	-	-	-	-	-	-	ERS3786537
MVK-03E147	SB6468e	2018-09-01	Auxonne, France	parsley roots	K. pneumoniae (Kp1)	+	K. pneumoniae	4422	50	KL15.KL17.KL51.KL52	NP	-	-	-	-	-	-	SHV-11	-	-	-	-	-	-	-	-	-	-	ERS3786538
MVK-03E150	SB6470e	2018-09-01	Auxonne, France	parsley leaves	K. pneumoniae (Kp1)	+	K. pneumoniae	4422	ND	NP	NP	-	-	-	-	-	-	SHV-11	-	-	-	-	-	-	-	-	-	-	ERS3786539
MVK-03E153	SB6472	2018-09-01	Auxonne, France	parsley roots	K. pneumoniae (Kp1)	+	K. pneumoniae	3049	56	KL57	O3/O3a	-	-	-	-	-	-	SHV-41	-	-	-	-	-	-	-	-	-	-	ERS3786540
MVK-03E157	SB6474	2018-09-01	Auxonne, France	bulk soil (parsley)	K. pneumoniae (Kp1)	+	K. pneumoniae	76f	ND	NP	O3/O3a	-	-	-	-	-	-	SHV-1	-	-	-	-	-	-	-	-	IncFII(Yp)	IncF[F-:A16*:B71]	ERS3786541
MVK-03E160	SB6476	2018-09-01	Auxonne, France	basil leaves	K. pneumoniae (Kp1)	+	nd	4274	23	KL14	O3b	-	-	-	-	-	-	SHV-27	-	-	-	-	-	-	-	-	-	-	ERS3786542
MVK-03E163	SB6478e	2018-09-01	Auxonne, France	basil roots	K. pneumoniae (Kp1)	+	nd	4422	ND	NP	NP	-	-	-	-	-	-	SHV-11	-	-	-	-	-	-	-	-	-	-	ERS3786543
MVK-03E166	SB6480e	2018-09-01	Auxonne, France	bulk soil (basil)	K. pneumoniae (Kp1)	+	K. pneumoniae	4422	50	KL15.KL17.KL51.KL52	NP	-	-	-	-	-	-	SHV-11	-	-	-	-	-	-	-	-	-	-	ERS3786544
nd, not done; PhG, phylogroup; ST, sequence-type; KL, capsular locus; OL, lipopolysaccharide locus; NP, not predicted; ND, not determined.
a,b,c,d,e same strains
f Isolates belonging to STs defined as high-risk clones.
g Isolates for which Kaptive was not able to accurately predict the K locus due to the fragmentation of genome assemblies; the prediction was therefore based on the wzi allele.
* Incomplete cluster
